# Supplementary material for: Preclinical Evaluation of a Lentiviral Vector for Huntingtin Silencing
Source: Mol Ther Methods Clin Dev. 2017 May 11;5:259–76. doi: 10.1016/j.omtm.2017.05.001 (PMC5453866; doi:10.1016/j.omtm.2017.05.001)
Supplement: Table S1. List of the 181 Genes Differentially Expressed in shHTT6-Treated HD-iPSCs: Fold Change > 1.5, p < 0.01 [file mmc1.xlsx]

## Sheet: gene_list filtered pcvalue 0.01
Gene ID	Total reads	P-value (Sh6 vs, ShL)	FDR step up (Sh6 vs, ShL)	Ratio (Sh6 vs, ShL)	Fold change (Sh6 vs, ShL)	LSMean(Sh6) (Sh6 vs, ShL)	LSMean(ShL) (Sh6 vs, ShL)
A1BG	357.745	0.00186996	0.36339	0.608744	-1.64273	0.809271	1.32941
ADIPOR2	2298.82	0.00759226	0.62976	0.628714	-1.59055	0.361905	0.575627
AGPAT5	2183.97	0.00798121	0.631676	0.601963	-1.66123	0.626789	1.04124
AKAP9	2897.64	0.00775253	0.62976	1.63316	1.63316	0.44988	0.275466
ALG3	639.757	0.00942251	0.660806	1.53066	1.53066	2.20866	1.44295
ATP1A2	1724.94	0.00286105	0.432435	0.536356	-1.86443	0.867199	1.61683
BCDIN3D	298.623	0.00283078	0.432435	1.54416	1.54416	1.0744	0.695781
BEX4	3029.37	0.00281779	0.432435	0.525913	-1.90145	19.958	37.9492
BLZF1	284.958	0.00945375	0.660806	1.72081	1.72081	0.266991	0.155155
BSPRY	101.627	0.00778519	0.62976	3.33166	3.33166	0.151932	0.0456025
BTBD6	2223.01	0.00536885	0.548606	0.576878	-1.73347	12.6651	21.9546
C11orf71	445.771	0.00678476	0.625355	0.626547	-1.59605	0.770387	1.22958
C12orf49	6968.39	0.000877667	0.224402	0.56561	-1.768	4.04687	7.15487
C18orf32	1989.1	0.00998061	0.664306	0.617555	-1.61929	5.07167	8.2125
C1QL3	747.214	0.00535736	0.548606	0.481745	-2.07579	1.18353	2.45675
C1QL4	280.798	0.00615327	0.600565	0.542303	-1.84399	0.818685	1.50965
C1orf116	128.704	0.00078542	0.213683	2.81997	2.81997	0.269746	0.0956556
C6orf120	864.457	0.00284367	0.432435	0.655066	-1.52656	3.23018	4.93107
C8orf4	169.359	0.00480346	0.528086	0.613339	-1.63042	1.4224	2.31911
CARTPT	115.503	0.00244413	0.412377	0.487144	-2.05278	0.786193	1.61388
CCDC157	539.707	0.00781232	0.62976	0.642043	-1.55753	0.38128	0.593855
CDK20	1466.15	0.00734821	0.62976	0.567724	-1.76142	2.5124	4.42539
CEP41	1378.77	0.00553035	0.55726	0.663457	-1.50726	0.469538	0.707714
CERK	5282.71	0.00133727	0.288174	0.541601	-1.84638	1.36482	2.51998
CH17-340M24,3	108.255	0.00118708	0.269134	0.342505	-2.91966	0.272772	0.796402
CHCHD7	370.053	0.0023621	0.409378	0.464574	-2.15251	0.642335	1.38263
CHD1	669.772	0.00844174	0.64019	1.59777	1.59777	0.238493	0.149266
CHMP1B	1488.43	0.00419789	0.503662	0.641057	-1.55992	7.68638	11.9902
COL6A2	5353.26	0.00853795	0.640972	1.70592	1.70592	4.10869	2.40849
CSDE1	20713.1	0.00157003	0.323838	1.56524	1.56524	12.8234	8.19263
CYP51A1	4222.1	0.00661552	0.622951	0.636655	-1.57071	2.97807	4.67769
DBI	1947.11	0.000611413	0.187428	0.400561	-2.4965	3.91129	9.76453
DBNDD2	900.23	0.00741659	0.62976	0.458391	-2.18154	2.48664	5.42471
DCUN1D2	795.615	0.00915116	0.657343	0.532245	-1.87883	0.309573	0.581636
DDAH1	3898.68	0.000102128	0.0628892	0.3615	-2.76625	0.158177	0.437557
EEF1G	34448.6	0.00752465	0.62976	1.79442	1.79442	65.484	36.4932
EIF3F	3162.99	0.00892815	0.655938	1.64517	1.64517	9.33521	5.67431
EIF3L	18100.6	0.00125441	0.278594	1.66182	1.66182	11.9053	7.16399
ENOPH1	2963.52	0.000920174	0.227368	0.505859	-1.97684	1.30783	2.58536
EOMES	157.117	0.00449951	0.515431	2.10148	2.10148	0.620186	0.295118
EPDR1	641.225	0.00785595	0.63094	0.478772	-2.08868	0.268515	0.560842
ERLIN2	1063.51	0.00638557	0.611887	0.585753	-1.70721	0.743034	1.26851
FAM172A	1238.35	0.00466637	0.526971	0.384272	-2.60232	0.0279408	0.072711
FAM66C	140.847	0.00813317	0.64019	0.513732	-1.94654	0.0919387	0.178962
FCF1P2	243.979	0.00722936	0.62976	0.642201	-1.55714	2.7895	4.34366
FRRS1L	4856.41	0.000771025	0.212422	0.584136	-1.71193	1.96612	3.36586
GOLGA4	1299.28	0.00380496	0.489644	1.76885	1.76885	0.27433	0.155089
GPR61	418.081	0.0097873	0.660806	0.645009	-1.55037	1.08483	1.68188
GPRC5C	299.359	0.00510902	0.539409	1.7635	1.7635	0.502696	0.285056
HADHA	4967.05	0.00823911	0.64019	1.63907	1.63907	2.35135	1.43457
HSBP1	11685.2	0.00371495	0.489644	0.617759	-1.61875	35.3331	57.1957
HSD11B1L	1859.12	0.00997293	0.664306	0.658796	-1.51792	3.80797	5.78019
HTN1	147.242	0.00474229	0.528086	2.3632	2.3632	0.532771	0.225445
HTT	3058.19	0.00190447	0.366546	0.290438	-3.44307	0.157874	0.543572
IGFBP3	1647.37	0.00423198	0.503662	3.42441	3.42441	6.52824	1.90638
IQCC	127.055	0.00284499	0.432435	2.24698	2.24698	1.22804	0.546527
KCNIP2	677.916	0.00907211	0.655995	0.565583	-1.76809	0.544404	0.962553
KIF1A	90267.4	0.00823048	0.64019	0.510041	-1.96063	11.3745	22.3012
KIF3B	19407.5	0.000226486	0.109544	0.500349	-1.99861	4.49932	8.99238
KIT	1745.83	0.00216388	0.395771	0.559251	-1.78811	0.304671	0.544785
KITLG	1066.58	0.00335098	0.479829	0.586157	-1.70603	0.182228	0.310887
KLHL36	2965.11	0.00493491	0.529525	0.558522	-1.79044	2.18212	3.90694
KMT5A	996.65	0.0005421	0.173512	1.66128	1.66128	1.01361	0.61014
LAMP5	162.385	0.00158866	0.323838	2.02921	2.02921	0.28263	0.139281
LINC00294	212.44	0.0035516	0.489408	0.59132	-1.69113	0.972984	1.64544
LOC100129550	391.326	0.00657497	0.622192	0.451677	-2.21397	0.805521	1.7834
LOC100287015	167.453	0.00253506	0.418593	0.552435	-1.81017	0.787392	1.42531
LOC101243545	861.279	0.00642904	0.611887	2.39205	2.39205	1.24736	0.521461
LOC101928000	218.284	0.000318909	0.128538	0.356538	-2.80475	0.912427	2.55913
LOC440311	520.12	0.00381151	0.489644	1.89834	1.89834	8.26247	4.35248
LOC642361	244.955	0.0085086	0.640972	0.535527	-1.86732	2.00213	3.73862
LOC642852	5228.44	0.000104021	0.0628892	0.302277	-3.30822	5.10062	16.874
LOC643387	125.621	0.000287235	0.124367	0.384128	-2.6033	0.513717	1.33736
LPGAT1	2735.65	0.00382498	0.489644	0.63788	-1.56769	0.498346	0.781254
LRRC75A-AS1	16801.3	0.00060702	0.187428	1.61492	1.61492	13.581	8.4097
LUZP6	4896.31	0.00967925	0.660806	0.646786	-1.54611	1.55219	2.39985
MAPK3	2530.54	0.00409926	0.503662	0.63105	-1.58466	4.24133	6.72107
MATK	646.083	0.00843893	0.64019	0.555248	-1.801	0.380341	0.684992
MCUR1	1527.33	0.000257671	0.121152	0.523256	-1.91111	0.75695	1.44662
MED28	1562.2	0.00153985	0.323838	0.606524	-1.64874	2.12488	3.50336
MESP1	135.697	0.00897111	0.655938	0.450424	-2.22013	1.14501	2.54207
MGLL	1518.55	0.0085993	0.640972	0.550323	-1.81711	0.160245	0.291184
MMP1	1148.19	0.0061169	0.599705	0.359042	-2.78519	1.50184	4.18292
MRPS33	625.78	0.00097901	0.234156	0.606402	-1.64907	1.08311	1.78613
MTPN	4896.31	0.00967925	0.660806	0.646786	-1.54611	1.55219	2.39985
NAP1L1	4758.56	0.00924368	0.66012	1.65882	1.65882	3.19881	1.92836
NEURL1B	1677.96	0.00901105	0.655938	0.61179	-1.63455	0.504081	0.823945
NEUROD1	247.483	0.00768478	0.62976	2.05796	2.05796	1.51097	0.734207
NINJ1	1333.16	0.00726913	0.62976	0.591075	-1.69183	1.53356	2.59452
NPIPA1	218.673	0.00395501	0.493844	1.90293	1.90293	0.409097	0.214983
ORC3	800.542	0.0077955	0.62976	1.83828	1.83828	0.286259	0.155722
OXCT1	2675.63	0.00389076	0.489644	0.513411	-1.94776	0.262125	0.510556
PABPC1	16620.9	0.00636203	0.611887	1.68058	1.68058	22.5228	13.4018
PABPC1P2	340.386	0.00682632	0.625355	1.85803	1.85803	2.25337	1.21277
PIAS4	1130.65	0.00240755	0.409378	0.586682	-1.7045	0.523058	0.891554
PIFO	114.059	0.00836177	0.64019	0.462986	-2.15989	0.224889	0.485736
PLPPR4	3398.32	0.00482082	0.528086	0.653027	-1.53133	1.17962	1.80638
PLXNC1	2646.29	0.000707825	0.202708	0.522934	-1.91229	0.230112	0.440041
PNMAL1	6227.82	0.00153395	0.323838	0.596761	-1.67571	18.3127	30.6868
PPP1CB	4535.71	0.00748034	0.62976	0.6406	-1.56104	1.40952	2.20032
PREPL	9388.9	0.00426966	0.503662	0.646742	-1.54621	3.40045	5.25782
PRKAR2A	4009.8	0.000681286	0.199585	0.613047	-1.6312	0.604026	0.985284
RAB29	884.89	0.00158739	0.323838	0.641252	-1.55945	1.8661	2.91008
RAB3B	10652.6	9.85767e-05	0.0628892	0.467438	-2.13932	1.62913	3.48522
RALB	1328.99	0.000663672	0.197874	0.566967	-1.76377	0.460093	0.811499
RAP2A	3053.49	0.00087538	0.224402	0.546118	-1.83111	1.28372	2.35063
REPIN1	1942.73	0.00214581	0.395771	0.43052	-2.32277	4.37187	10.1549
RPL13	20508.2	0.00818397	0.64019	1.61183	1.61183	83.9759	52.0997
RPL14	8212.85	0.00622792	0.605137	1.66007	1.66007	41.7422	25.1448
RPL19	13904.1	0.00836558	0.64019	1.56041	1.56041	78.4708	50.2885
RPL21	760.05	0.00744488	0.62976	2.55971	2.55971	4.75216	1.85652
RPL22	9221.44	0.00438963	0.51091	1.57414	1.57414	16.2934	10.3506
RPL23	10189.5	0.00513015	0.539409	1.79491	1.79491	71.2194	39.6786
RPL23A	9276.54	0.0069783	0.627615	1.86227	1.86227	58.3363	31.3253
RPL23AP64	348.151	0.00442162	0.511257	1.96901	1.96901	15.7146	7.98093
RPL26	9501.94	0.00970569	0.660806	1.97306	1.97306	48.5937	24.6286
RPL27A	11291.7	0.0096966	0.660806	1.60541	1.60541	38.9375	24.2539
RPL31	12838.2	0.00225285	0.401912	1.53328	1.53328	18.5044	12.0685
RPL32	15757.9	0.00174077	0.344434	1.69051	1.69051	62.3964	36.9098
RPL39	6029.49	0.00959225	0.660806	1.98053	1.98053	34.4014	17.3698
RPL4	26881.5	0.00355229	0.489408	1.91733	1.91733	134.841	70.3273
RPL5	14743.3	0.00386145	0.489644	2.04495	2.04495	43.7853	21.4114
RPL6	10607.6	0.00739061	0.62976	1.97574	1.97574	22.7543	11.5168
RPS10	7400.17	0.00496315	0.529525	1.80476	1.80476	23.1984	12.854
RPS14	11728.5	0.00904903	0.655995	1.75979	1.75979	57.1869	32.4964
RPS15A	4615.47	0.00253868	0.418593	1.87505	1.87505	17.1269	9.13412
RPS18P9	1389.68	0.00193765	0.366546	1.77039	1.77039	38.8457	21.9419
RPS21	3178.84	0.00268217	0.426112	1.81659	1.81659	59.7439	32.8879
RPS23	19879.3	0.00428054	0.503662	1.68103	1.68103	102.472	60.958
RPS24	16344.5	0.00868947	0.645482	1.55648	1.55648	17.8783	11.4863
RPS29	9627.55	0.00298964	0.448755	1.92097	1.92097	28.0517	14.6029
RPS4X	20835.9	0.00830032	0.64019	1.61994	1.61994	114.086	70.4262
RPS5	16835.5	0.00335035	0.479829	1.71441	1.71441	58.4361	34.0853
RRAGD	1190.24	0.00030457	0.125075	0.436127	-2.29291	0.302616	0.693871
S100B	331.84	0.000948853	0.229464	0.469635	-2.12931	0.646088	1.37572
SAMD8	1700.45	0.00416961	0.503662	0.651825	-1.53415	0.383698	0.588651
SAP30L	1203.43	0.00262059	0.421862	0.478906	-2.08809	1.01074	2.11053
SAR1B	900.74	0.0098261	0.660806	0.642332	-1.55683	0.437159	0.680581
SCD	24035.7	0.000463278	0.155602	0.472225	-2.11764	17.1863	36.3943
SCRT1	4106.81	0.00313083	0.46673	0.486519	-2.05542	9.30631	19.1284
SETD7	5394.4	0.000165217	0.0894192	0.542249	-1.84417	1.2505	2.30613
SHISA6	2816.12	0.00331309	0.479829	0.450743	-2.21856	0.106351	0.235945
SHROOM2	1069.86	0.00776945	0.62976	0.548265	-1.82393	0.0917634	0.16737
SLC1A2	5439.05	0.00238339	0.409378	0.624479	-1.60133	0.502249	0.804268
SLC25A46	2564.05	0.00528558	0.547812	0.600131	-1.6663	1.45468	2.42394
SLC2A13	2893.69	0.00724784	0.62976	0.523539	-1.91008	0.115833	0.221251
SLC5A3	1761.1	0.00129085	0.280954	0.639635	-1.56339	0.852552	1.33287
SLC6A1	3213.19	0.00762369	0.62976	0.634332	-1.57646	1.06959	1.68617
SOCS5	1157.94	0.00929377	0.66012	0.628012	-1.59233	0.279938	0.445753
SOHLH2	283.34	0.00386384	0.489644	3.71531	3.71531	0.197964	0.0532834
SPRED2	2299.47	0.00639495	0.611887	0.587227	-1.70292	0.279575	0.476094
SSX2IP	688.092	0.0069457	0.627615	0.630386	-1.58633	0.226454	0.359231
TAF1D	321.489	0.00379743	0.489644	1.93191	1.93191	1.64037	0.849088
TAPT1-AS1	1416.34	0.00282987	0.432435	2.03302	2.03302	1.28424	0.631691
THBS1	868.959	0.0052384	0.545521	1.56809	1.56809	1.23425	0.787108
THTPA	1335.66	0.00859849	0.640972	0.57333	-1.7442	0.404771	0.706001
TIMP3	1817.22	0.00569786	0.566274	1.71511	1.71511	0.775522	0.452171
TMEM14A	975.467	0.00431603	0.505045	0.541662	-1.84617	0.904655	1.67015
TMEM181	2573.33	0.00389195	0.489644	0.626504	-1.59616	0.39852	0.636101
TNFAIP1	3758.73	0.00443958	0.511257	0.560113	-1.78535	4.62229	8.25242
TNKS2	2300.32	0.00235909	0.409378	0.496267	-2.01505	0.456312	0.919491
TOR1A	1359.35	0.00177448	0.347942	0.585645	-1.70752	1.77239	3.02638
TUBE1	169.875	0.00975221	0.660806	1.65565	1.65565	0.257241	0.155372
TULP4	3039.02	0.00769823	0.62976	0.642319	-1.55686	0.241985	0.376738
TXNDC16	1100.19	0.00815086	0.64019	0.575825	-1.73664	0.133563	0.231951
UBE2QL1	4517.07	0.00386236	0.489644	0.656683	-1.52281	1.49615	2.27835
UHMK1	1819.04	0.000445188	0.155602	2.28387	2.28387	1.69274	0.741174
VCPKMT	209.867	0.00859151	0.640972	1.77596	1.77596	0.689719	0.388365
VTN	148.5	0.00363539	0.489644	2.26726	2.26726	1.49828	0.660834
VWA9	521.784	0.0098673	0.660806	0.458459	-2.18122	0.195907	0.427315
WASF3	7916.75	0.000362041	0.138242	0.538874	-1.85572	0.845953	1.56985
XIST	540.195	0.00482835	0.528086	1.74456	1.74456	0.431584	0.247389
YIPF6	1316.78	0.00338524	0.481567	0.661305	-1.51216	0.547318	0.827634
ZBTB18	3428.95	0.000387127	0.145273	0.566256	-1.76598	5.8444	10.3211
ZFAS1	3608.47	0.00171822	0.343092	1.64088	1.64088	8.53731	5.20289
ZNF337	592.018	0.00376617	0.489644	1.5828	1.5828	0.643931	0.406831
ZNF426	435.738	0.00324326	0.479829	1.91212	1.91212	0.755092	0.394898
ZNF525	1069.01	0.0067261	0.622951	1.74852	1.74852	1.29445	0.740313
ZNF549	521.155	0.00416256	0.503662	1.64924	1.64924	1.00933	0.611994
ZNF766	539.167	0.00708739	0.629621	1.67652	1.67652	0.608641	0.363037
ZNF841	360.425	0.00900946	0.655938	1.7152	1.7152	0.310546	0.181055
