# Supplementary material for: Preclinical Evaluation of a Lentiviral Vector for Huntingtin Silencing
Source: Mol Ther Methods Clin Dev. 2017 May 11;5:259–76. doi: 10.1016/j.omtm.2017.05.001 (PMC5453866; doi:10.1016/j.omtm.2017.05.001)
Supplement: Table S2. List of Potential Targets of the Seed Sequence of the shHTT6 in the 3′ UTR of Genes Based on the siPOTS Website [file mmc2.xlsx]

## Sheet: output-1.csv
														tPOTS is calculated based on the number and type of seed matches found in that transcript. The number of 8mer, 7mer-M8, 7mer-1A and 6mer sites are also shown. The entire list of off-targets can be exported to a CSV file to analyze as a simple spreadsheet.
Gene symbol	tPOTS	8mer	7merm8	7merm1a	6mer
AXL,	0.9	3	3	3	15									Details of POTS score
XRN1,	0.776	4	1	1	1
ZNF208,	0.711	4	1	0	1									Seed Match
USP8,	0.706	4	0	1	1									ATTCTAA
PPP1R9A,	0.62	3	2	0	0
PAX6,	0.615	3	1	1	0									Species
DNM3,	0.612	3	0	2	2									human
KITLG,	0.596	2	3	1	1
MBNL3,	0.595	2	2	2	5									# Predicted Target Genes
PGAP1,	0.576	1	5	1	1									6134
TRDMT1,	0.567	1	3	3	2
ENAH,	0.565	1	2	4	5									# 3'UTRs with 8mer
HELZ,	0.558	1	1	5	3									884
KLHDC10,	0.547	3	0	1	2
VTA1,	0.545	3	0	1	0									# 3'UTRs with 7mer-M8
SOCS6,	0.522	2	1	2	2									1366
INADL,	0.521	2	1	2	1
ELOVL2,	0.521	2	1	2	1									# 3'UTRs with 7mer-1A
ZNF148,	0.516	2	0	3	1									2605
SLC7A14,	0.516	2	0	3	1
COX11,	0.516	2	0	3	1									# 3'UTRs with 6mer
THRB,	0.5	1	3	2	0									3863
ALG10B,	0.493	1	1	4	3
ATP8A1,	0.491	1	1	4	1									POTS
ABL2,	0.491	1	1	4	1									537.045
AAK1,	0.486	0	5	2	6
QSER1,	0.482	3	0	0	2
SH3TC2,	0.477	0	4	3	2
SEMA5A,	0.472	0	3	4	2
DAZ4,	0.461	2	2	0	1
DAZ3,	0.461	2	2	0	1
DAZ2,	0.461	2	2	0	1
DAZ1,	0.461	2	2	0	1
KRIT1,	0.46	2	2	0	0
CYP20A1,	0.46	2	2	0	0
ZNF704,	0.458	0	0	7	3
C13orf30,	0.458	2	1	1	3
DAZL,	0.457	2	1	1	2
MTX3,	0.456	2	1	1	1
C1QTNF3,	0.456	2	1	1	1
PERP,	0.455	2	1	1	0
GPR155,	0.455	2	1	1	0
TULP4,	0.453	2	0	2	3
EPM2AIP1,	0.451	2	0	2	1
BBX,	0.451	2	0	2	1
GUCY1A3,	0.45	2	0	2	0
GJA3,	0.45	2	0	2	0
BMP3,	0.45	2	0	2	0
MCTS1,	0.436	1	2	2	6
CREB1,	0.435	1	2	2	5
WDFY3,	0.431	1	2	2	1
LCA5,	0.431	1	2	2	1
DENND1B,	0.431	1	2	2	1
UBE2K,	0.43	1	2	2	0
BCAT1,	0.43	1	2	2	0
RAB3B,	0.429	1	1	3	4
MYNN,	0.427	1	1	3	2
C18orf54,	0.427	1	1	3	2
YTHDC1,	0.426	1	1	3	1
IMPA1,	0.425	1	1	3	0
STEAP2,	0.424	1	0	4	4
PRPF40A,	0.421	1	0	4	1
LUZP2,	0.42	1	0	4	0
CNOT6L,	0.419	0	5	1	4
NAA38,	0.416	0	4	2	6
RAB22A,	0.409	0	3	3	4
HAPLN1,	0.406	0	3	3	1
TET2,	0.398	0	1	5	3
DPH3,	0.396	0	1	5	1
SERBP1,	0.395	0	1	5	0
NKAIN2,	0.392	2	1	0	2
ITGB8,	0.391	2	1	0	1
VANGL1,	0.39	2	1	0	0
PCSK5,	0.39	2	1	0	0
NOTCH2,	0.39	2	1	0	0
FBXL20,	0.39	2	0	1	5
SLFN13,	0.388	2	0	1	3
RBM33,	0.388	2	0	1	3
MKLN1,	0.388	2	0	1	3
ERCC4,	0.387	2	0	1	2
TXLNB,	0.386	2	0	1	1
ZNF716,	0.385	2	0	1	0
ZC3H14,	0.385	2	0	1	0
PEX2,	0.385	2	0	1	0
MKL2,	0.385	2	0	1	0
KATNAL1,	0.385	2	0	1	0
ETV1,	0.385	2	0	1	0
APBB2,	0.385	2	0	1	0
ACVR2B,	0.385	2	0	1	0
ZNF12,	0.372	1	3	0	2
USP37,	0.37	1	3	0	0
FUT9,	0.369	1	2	1	4
ENTPD1,	0.369	1	2	1	4
FAR1,	0.368	1	2	1	3
RLIM,	0.367	1	2	1	2
TMOD2,	0.366	1	2	1	1
IKZF1,	0.366	1	2	1	1
FCHO2,	0.366	1	2	1	1
CSRNP3,	0.366	1	1	2	6
TTC33,	0.365	1	2	1	0
PIGM,	0.365	1	2	1	0
